# Supplementary material for: A flexible design for advanced Phase I/II clinical trials with continuous efficacy endpoints
Source: Biom J. 2019 Jul 12;61(6):1477–92. doi: 10.1002/bimj.201800313 (PMC6899762; doi:10.1002/bimj.201800313)
Supplement: Supplementary file 1 — Supporting Information [file BIMJ-61-1477-s002.zip]

Archive with 15 entries (14 files):
- Codes/
- Codes/Sensitivity-To-Efficacy-Bound-Scenarios-7-9.R
- Codes/Sensitivity-To-Efficacy-Bound-Scenarios-1-4.R
- Codes/Sensitivity-To-Delayed-Missing-Scenarios-7-9.R
- Codes/Sensitivity-To-Delayed-Missing-Scenarios-1-4.R
- Codes/Sensitivity-To-Correlation-Scenarios-7-9.R
- Codes/Sensitivity-To-Correlation-Scenarios-1-4.R
- Codes/ReadMe.txt
- Codes/performance-in-single-agent-scenarios.R
- Codes/performance-in-dual-agent-scenarios.R
- Codes/main-code-description
- Codes/main-code.R
- Codes/Figure-3-Another-Logistic-Transformation.R
- Codes/Figure-2-Prior-Sensitivity.R
- Codes/Figure-1-Logistic-Transformation.R
