# Supplementary material for: A flexible design for advanced Phase I/II clinical trials with continuous efficacy endpoints
Source: Biom J. 2019 Jul 12;61(6):1477–92. doi: 10.1002/bimj.201800313 (PMC6899762; doi:10.1002/bimj.201800313)
Supplement: Supplementary file 1 — Supporting Information [file BIMJ-61-1477-s002.zip › Codes/Sensitivity-To-Efficacy-Bound-Scenarios-7-9.R]

##################################################################################################
# This code can be used to reproduce results in Table 5 for Scenarios 7-9.
# Choose which scenario to be considered (uncomment the lines needed)
# Choose the highest efficacy bound (line 6)

highest.efficacy.bound<-(-3.5) # Specify the highest.efficacy.bound $\psi \prime$
# as in the left column of Table 5

# Update the logistic transformation function given the highest.efficacy.value

logit<-function(x,alpha.transform=log(0.01/(1-0.01)),beta.transform=(log(0.90/(1-0.90))-log(0.01/(1-0.01)))/(highest.efficacy.bound-0)){ #
  a<-(-1)*beta.transform
  b<-alpha.transform
  y<-exp(-a*x+b)/(1+exp(-a*x+b))
  return(y)}
#Scenario 7
true.tox<-c(0.01,0.10,0.40,0.50,0.05,0.15,0.45,0.55) # the vector of the true toxicity probabilities for 8 combinations
true.eff<-c(0.5,0.0,-1.5,-2.5,-1.5,-2.0,-3.5,-4.5)  #the vector of the true mean of efficacy responses for 8 combinations
#Scenario 8
# true.tox<-c(0.01,0.05,0.15,0.45,0.45,0.50,0.60,0.90)
# true.eff<-c(0.0,-0.5,-3.5,-5.5,-1.0,-1.5,-4.5,-6.5)
#Scenario 9
# true.tox<-c(0.01,0.15,0.40,0.50,0.05,0.20,0.45,0.55)
# true.eff<-c(0.0,-2.0,-2.0,-2.0,0.0,-2.0,-2.0,-2.0)


# Prior parameters as specified in Section 4.2 (by rows)
prior.tox<-c(0.10,  0.14,  0.18,  0.22, 0.14, 0.18, 0.22, 0.26) # the vector of prior toxicity probabilities for 8 combinations
prior.eff<-c(-1.00, -1.025, -1.05, -1.075,-1.025, -1.05, -1.075,-1.1) # the vector of prior means of efficacy responses for 8 combinations


beta.prior<-rep(3,length(prior.tox))# the parameters of the Normal-Inverse-Gamma distribution
alpha.prior<-rep(2,length(prior.tox)) # the parameters of the Normal-Inverse-Gamma distribution

##### Computing the operating characteristics of the WE design #####
# Running the simulations choosing the parameters as specified in the paper
# (Takes approximately 2.5 minutes to execute the code for 10000 simulations)
set.seed(100)
example<-wdesign(P.tox=true.tox,P.eff=true.eff, # True Scenarios
                 target.tox=0.01,target.eff=0.99,n=72,cohort=3,nsims=10000,beta.tox=1,beta.eff=1,beta.prior=beta.prior,alpha.prior=alpha.prior,
                 Pr.tox=prior.tox,Pr.eff=prior.eff,allocation="two.best",delayed.efficacy=F,missing.efficacy=F,
                 exceptions.list=list(c(2,5),c(3,5),c(4,5),c(3,6),c(4,6),c(4,7)), # specifing the list of exceptions: pair of anti-diagonal combinations
                 safety.constraint=T,rate.tox=0.02,prob.tox.final=0.60,tox.theshold=0.30,prob.tox.theshold=0.95,
                 futulity=T,eff.theshold=0.2,prob.eff.theshold=0.2,rate.eff=0.03,prob.eff.final=0.70,correlation=0.2)
example

##### The proportions of each dose recommendations #####
round(example$recommendations*100,1)
##### The proportions of terminated trials #####
round(example$termination*100,1)
##### The proportions of toxicity responses #####
round(example$mean.number.of.tox/example$mean.number.of.patients*100,1)
##### The proportions of efficacy responses #####
round(example$mean.number.of.eff/example$mean.number.of.patients,1)

#Complete output
result<-c(round(example$recommendations*100,1),round(example$termination*100,1),round(example$mean.number.of.tox/example$mean.number.of.patients*100,1),round(example$mean.number.of.eff/example$mean.number.of.patients,1))

# The line of results for the chosen scenario for WE design (Scenario 7 by default by rows in Table 3 for WE design)
result
