# Supplementary material for: A flexible design for advanced Phase I/II clinical trials with continuous efficacy endpoints
Source: Biom J. 2019 Jul 12;61(6):1477–92. doi: 10.1002/bimj.201800313 (PMC6899762; doi:10.1002/bimj.201800313)
Supplement: Supplementary file 1 — Supporting Information [file BIMJ-61-1477-s002.zip › Codes/ReadMe.txt]

The codes in this archive can be used to reproduce the results in the paper

P. Mozgunov & T. Jaki 
"A Flexible Design for Advanced Phase I/II Clinical Trials with Continuous Efficacy Endpoints"

Author responsible for the code: Pavel Mozgunov (p.mozgunov@lancaster.ac.uk)

The code is provided for R.
R version 3.4.4 (2018-03-15)
Packages required:
mvtnorm_1.0-6 
plot3D_1.1


######
The file "main-code" implements the proposed design. This code should be run first as is.


######
The file "main-code-description" containts the description of the parameters of the main function.


######
The file "performance-in-single-agent scenarios.R" can be used to reproduce the operating
characteristics of the proposed design (WE design) in the single-agent
scenarios 1-6 provided in Table 2. 

The code can be run unchanged to obtain the results for Scenario 1
(for other scenarios corresponding lines should uncommented)


######
The file "performance-in-dual-agent-scenarios.R" can be used
to reproduce the operating characteristics of the proposed
design (WE design) in the dual-agent scenarios 7-9 provided in Table 3.

The code can be run unchanged to obtain the results for Scenario 7
(for other scenarios corresponding lines should uncommented)


######
The file "Sensitivity-To-Correlation-Scenarios-1-4.R" and
the file "Sensitivity-To-Correlation-Scenarios-7-9.R" can be used
to reproduce Table 4 presenting the sensitivity analysis to correlation value
To obtain the results for Scenario 1 and Scenario 7, respectively,
and the correlation value $correlation=-0.8$, the code can be run as is. 
Other scenarios and correlation values should be chosen manually in the file
for the remaining cases.


######
The file "Sensitivity-To-Efficacy-Bound-Scenarios-1-4.R" and
the file "Sensitivity-To-Efficacy-Bound-Scenarios-7-9.R" can be used
to reproduce Table 5 presenting the sensitivity analysis to the highest efficacy
bound.
To obtain the results for Scenario 1 and Scenario 7, respectively,
and the highest efficacy value $\psi^\prime=-3.5$, the code can be run as is. 
Other scenarios and other highest efficacy values should be chosen manually
in the file for the remaining cases.


######
The file "Sensitivity-To-Delayed-Missing-Scenarios-1-4.R"  and
the file "Sensitivity-To-Delayed-Missing-Scenarios-7-9.R" can be used
to reproduce Table 6 presenting the sensitivity analysis to missing and delayed
efficacy responses.
To obtain the results for Scenario 1 and Scenario 7, respectively,
and the missing and delayed efficacy, the code can be run as is. 
Other scenarios and delayed/not delayed and missing/not missing values
should be chosen manually in the file for the remaining cases.


######
The file "Figure-1-Logistic-Transformation.R" can be used
to reproduce Figure 1 presenting logistic transformation as defined
in Equation (3) for different parameters $a$ and $b$.

The code can be run as is to obtain Figure 1.


######
The file "Figure-2-Prior-Sensitivity.R" can be used
to reproduce Figure 2 presenting the sensitivity of the WE design 
to different steps in prior toxicity and efficacy estimates. 

The code can be run as is to obtain Figure 2.
Warning: The code takes approximately two hours to be executed.


######
The file "Figure-3-Another-Logistic-Transformation.R" can be used
to reproduce Figure 3 presenting logistic transformation as defined
in Equation (3) for one more choice of efficacy bound.

The code can be run as is to obtain Figure 3.
