# Supplementary material for: A flexible design for advanced Phase I/II clinical trials with continuous efficacy endpoints
Source: Biom J. 2019 Jul 12;61(6):1477–92. doi: 10.1002/bimj.201800313 (PMC6899762; doi:10.1002/bimj.201800313)
Supplement: Supplementary file 1 — Supporting Information [file BIMJ-61-1477-s002.zip › Codes/performance-in-single-agent-scenarios.R]

##################################################################################################
# This code can be used to reproduce results in Table 2.
# Choose which scenario to be considered (uncomment the lines needed)

#Scenario 1
true.tox<-c(0.01,0.15,0.45,0.65) # the vector of the true toxicity probabilities for 4 doses
true.eff<-c(0.5,-0.5,-1.5,-3.0) # the vector of the true mean of efficacy responses for 4 doses
### Scenario 2 
# true.tox<-c(0.05,0.50,0.60,0.70)
# true.eff<-c(-0.5,-0.6,-0.7,-0.8)
### Scenario 3 
# true.tox<-c(0.01,0.03,0.05,0.08)
# true.eff<-c(0.5,-0.5,-1.5,-3.0)
### Scenario 4 
# true.tox<-c(0.01,0.10,0.30,0.60)
# true.eff<-c(0.5,-2.0,-2.0,-2.0)
### Scenario 5 
# true.tox<-c(0.01,0.05,0.10,0.15)
# true.eff<-c(2.0,2.0,2.0,2.0)
### Scenario 6 
# true.tox<-c(0.50,0.60,0.70,0.80)
# true.eff<-c(0,-0.3,-0.7,-1.0)

prior.tox<-c(0.10,  0.14,  0.18,  0.22) # the vector of prior toxicity probabilities for 4 doses as defined in Section 4.2
prior.eff<-c(-1.00, -1.025, -1.05, -1.075) # the vector of prior means of efficacy responses for 4 doses as defined in Section 4.2

beta.prior<-rep(3,length(prior.tox))  # the parameters of the Normal-Inverse-Gamma distribution
alpha.prior<-rep(2,length(prior.tox)) # the parameters of the Normal-Inverse-Gamma distribution

# Running the simulations choosing the parameters as specified in the paper
# (Takes approximately 1 minute to execute the code for 10000 simulations)
set.seed(100)
example<-wdesign(P.tox=true.tox,P.eff=true.eff,
                 target.tox=0.01,target.eff=0.99,n=36,cohort=3,nsims=10000,beta.tox=1,beta.eff=1,beta.prior=beta.prior,alpha.prior=alpha.prior,
                 Pr.tox=prior.tox,Pr.eff=prior.eff,allocation="two.best",delayed.efficacy=F,missing.efficacy=F, # no missing and no delayed efficacy
                 safety.constraint=T,rate.tox=0.02,prob.tox.final=0.60,tox.theshold=0.30,prob.tox.theshold=0.95,
                 futulity=T,eff.theshold=0.2,prob.eff.theshold=0.2,rate.eff=0.02,prob.eff.final=0.70,correlation=0.2)
example

##### The proportions of each dose recommendations #####
round(example$recommendations*100,1)
##### The proportions of terminated trials #####
round(example$termination*100,1)
##### The proportions of toxicity responses #####
round(example$mean.number.of.tox/example$mean.number.of.patients*100,1)
##### The proportions of efficacy responses #####
round(example$mean.number.of.eff/example$mean.number.of.patients,1)

#Complete output
result<-c(round(example$recommendations*100,1),round(example$termination*100,1),round(example$mean.number.of.tox/example$mean.number.of.patients*100,1),round(example$mean.number.of.eff/example$mean.number.of.patients,1))

# The line of results for the chosen scenario for WE design (Scenario 1 by default in Table 2 for WE design)
result
