# Supplementary material for: A flexible design for advanced Phase I/II clinical trials with continuous efficacy endpoints
Source: Biom J. 2019 Jul 12;61(6):1477–92. doi: 10.1002/bimj.201800313 (PMC6899762; doi:10.1002/bimj.201800313)
Supplement: Supplementary file 1 — Supporting Information [file BIMJ-61-1477-s002.zip › Codes/main-code-description]

This file contains the description of the functions required for run the design and provided
in the file "main-code.R"


> function ``logit(x,alpha.transform,beta.transform)''
Computes the value of the logistic transformation given in Equation (3) for given values
of $\alpha$ and $\beta$ for the continous variable $x$.

> function ``loss(p.tox,x.eff,target.tox,target.eff)''

Computes the values of the trade-off function given in Equation (5) for the given values of
toxicity and efficacy correponding to the regimen (p.tox,x.eff)
and to the target values of toxicity and efficacy probabilities (target.tox,target.eff).


> function ``which.second.max(x)''

Seeks for the second maximum value in a vector x.

> function ''prob.loss(x)''

Computes the vector of probabilities for the randomisation by the design proposed: randomisation between two best regimens.

> function ``wdesign(...)'' (MAIN FUNCTION)

computes the operating charatsetics of the proposed design and uses the folowing parameters

+ ``P.tox,P.eff'' - vectors of length M of the true toxicity probabilities and and mean efficacy responses (where M is the total number of regimens)

+ ``target.tox,target.eff'' are the target toxicity and efficacy probabilities on (0,1)

+ ``n'' - number of patients in the trial

+ ``cohort'' - cohort size

+ `` allocation'' - the allocation rule which can take one of three values

			``one.best'' - select the best regimen

			``two.best'' - radnomize between two best regimens

			`` "hybrid.1'' - the hybrid allocation rule for which first rand.proportion*n patients are assigned by the fule ``one.best'' and the rest by ``two.best''

+ ``rand.proportion'' - the proportion of patients for the allocation rule ``hybrid.1'' to be assigned by ``one.best''

+ ``missing.efficacy'' - logical; if TRUE, efficacy response is observed conditionally on `no toxicity` only

+ ``delayed.efficacy'' - logical; if TRUE, it takes twice longer to observe efficacy response than toxicity response

+ ``beta.prior,alpha.prior'' - vectors of length M - specify the parameters of Normal-Inverse Distribution

+ ``Pr.tox,Pr.eff'' - vectors of length M of the prior probabilities of toxicity and prior mean efficacy responses, respectively

+ ``beta.tox=1,beta.eff=1'' - vectors of length M (or scalar), strength of each prio distribution

+ ``kappa=0.5'' - scalar, penalisation parameter (not used in the proposed design)

+ ``nsims'' - scalar, number of simulations

+ ``safety.constraint'' - logical, if TRUE, time-varying safety constraint (Equation (14)) is to be applied

+ ``toxicity.monotonicity'' - logical; if TRUE, the monotonicity assumption between regimens is satisfied

+ ``exceptions.list'' - list; if ``toxicity.monotonicity''=TRUE, specifies for groups of regimen the toxicity.monotonicity assumption is not satisfied

+ ``rate.tox'' - scalar; parameter of the safety constraint; the rate of decreasing
 
+ ``prob.tox.theshold'' - scalar; parameter of the safety constraint; the initial probability controlling overdosing at the beginning of the trial

+ ``prob.tox.final'' - scalar; parameter of the safety constraint; the probability controlling overdosing for the final recommendation,

+ ``tox.theshold''- scalar; parameter of the safety constraint; the upper toxicity theshold to be applied in the safety constraint

+ ``coherence'' -  logical, if TRUE, the escalation/de-escalation principles are restricted to satisfy the coherence principle with respect to the known toxicity monotonicity ordering

+ ``coherence.parameter=0'' - scalar, the parameter of the coherence restrictions (Equations (11-12))

+ ``futulity=FALSE'' - logical, if TRUE, time-varying futility constraint (Equation (15)) is to be applied

 + ``efficacy.monotonicity'' -  logical, if TRUE, the assumption of the monotonicity between regimens with respect to efficacy is satisfied

+ ``eff.theshold'' - scalar; the parameter of the futility constraint, the lower efficacy


+ ``prob.eff.theshold'' scalar; parameter of the futility constraint; the initial probability controlling allocation to futile regimens at the beginning of the trial

+ ``rate.eff' - scalar; parameter of the futility constraint; the rate of increasing

+ ``prob.eff.final''  - scalar; parameter of the futility constraint; the probability controlling allocation to futile regimens for the final recommendation,

+ ``trajectory'' -  logical, if TRUE, all the trajectories of the patients allocation for all nsims simulations are provided

########## OUTPUT ##########

number.of.simulation - number of simulations

True.Toxicity - the vector of true toxicity probabilities 

True.Efficacy  - the vector of true efficacy responses

experimentation - vector of length M, the experimentation proportions of each regimen

recommendations - vector of length M, the selection proportions of each regimen

termination - scalar, the proportion of earlier terminated trials 

mean.number.of.patients - mean number of patients in a trial

mean.number.of.tox  - mean number of toxicity responses in trials

mean.number.of.eff  - total number of observed efficacy response in trials
