# Supplementary material for: A flexible design for advanced Phase I/II clinical trials with continuous efficacy endpoints
Source: Biom J. 2019 Jul 12;61(6):1477–92. doi: 10.1002/bimj.201800313 (PMC6899762; doi:10.1002/bimj.201800313)
Supplement: Supplementary file 1 — Supporting Information [file BIMJ-61-1477-s002.zip › Codes/Figure-2-Prior-Sensitivity.R]

# This code can be used for a quick replication (nsims=500) of the pattern
# shown in Figure 2. The exact replication of Figure 2 can be obtained
# using the file "Figure-2.Rdata" and "Figure-2-Plotting.R" files.

# Defining the steps in toxicity and efficacy over which the prior should be calibrated

step<-seq(0.01,0.15,0.01) # Steps for toxicity prior probabilities
step.EFF<-seq(-0.005,-0.145,-0.01) # Steps for efficacy prior mean responses

# Defining the toxicity and efficacy targets
target.tox<-0.01
target.eff<-0.99

initial.prior.value.tox.my<-0.10 # Choosing the initial toxicity value as in Equation (9)
initial.prior.value.eff.my<-(-1.00) # Choosing the initial efficacy value as in Equation (9)

nsims<-10000 # Number of simulations (500 sim =7.5 min)

# Prior search for Scenario 2
#Scenario 2 
true.tox<-c(0.05,0.50,0.60,0.70)
true.eff<-c(-0.5,-0.6,-0.7,-0.8)
M<-length(true.tox)


# Defining the matrix to store the results
result<-array(0,dim=c(length(step),length(step.EFF)))


for (i in 1:length(step)){
  step.tox.my<-step[i] # Choosing one of the toxicity steps
for (j in 1:length(step.EFF)){
  step.eff.my<-step.EFF[j] # Choosing one of the efficacy steps
  
# Defining the vector of prior estimates under the linearity assumption as defined in Section 4.2
prior.tox<-initial.prior.value.tox.my+step.tox.my*seq(0,M-1,1)
prior.eff<-initial.prior.value.eff.my+step.eff.my*seq(0,M-1,1)

# Defining the parameters of inverse-normal distribution
beta.prior<-rep(3,length(prior.tox)) # the parameters of the Normal-Inverse-Gamma distribution
alpha.prior<-rep(2,length(prior.tox))

# Finding the order the prior vectors induce
y<-order(loss(prior.tox,prior.eff,target.tox,target.eff))

if(all(y==as.vector(1:M))){ # if the order is as required (1,2,3,4) then run the desing othewise do nothing
  
  #Running the code for particular choice of prior parameters
  set.seed(100)
  example<-wdesign(P.tox=true.tox,P.eff=true.eff,
  target.tox=0.01,target.eff=0.99,n=36,cohort=3,nsims=nsims,beta.tox=1,beta.eff=1,beta.prior=beta.prior,alpha.prior=alpha.prior,
  Pr.tox=prior.tox,Pr.eff=prior.eff,allocation="two.best",delayed.efficacy=F,missing.efficacy=F,
  safety.constraint=F,rate.tox=0.02,prob.tox.final=0.60,tox.theshold=0.30,prob.tox.theshold=0.95,
  futulity=F,eff.theshold=0.2,prob.eff.theshold=0.2,rate.eff=0.02,prob.eff.final=0.70,correlation=0.2)
  
  result[i,j]<-example$recommendations[1] # Store the proportion of the correct regimen selection
}else{
  result[i,j]<-0
}
}
cat(i,"out of",length(step),"\n")
}
result.scenario.2<-result


#Scenario 3 
true.tox<-c(0.01,0.03,0.05,0.08)
true.eff<-c(0.5,-0.5,-1.5,-3.0)

# Defining the matrix to store the results
result<-array(0,dim=c(length(step),length(step.EFF)))


for (i in 1:length(step)){
  step.tox.my<-step[i] # Choosing one of the toxicity steps
  for (j in 1:length(step.EFF)){
    step.eff.my<-step.EFF[j] # Choosing one of the efficacy steps
    
    # Defining the vector of prior estimates under the linearity assumption as defined in Section 4.2
    prior.tox<-initial.prior.value.tox.my+step.tox.my*seq(0,M-1,1)
    prior.eff<-initial.prior.value.eff.my+step.eff.my*seq(0,M-1,1)
    
    # Defining the parameters of inverse-normal distribution
    beta.prior<-rep(3,length(prior.tox)) # the parameters of the Normal-Inverse-Gamma distribution
    alpha.prior<-rep(2,length(prior.tox))
    
    # Finding the order the prior vectors induce
    y<-order(loss(prior.tox,prior.eff,target.tox,target.eff))
    
    if(all(y==as.vector(1:M))){ # if the order is as required (1,2,3,4) then run the desing othewise do nothing
      
      #Running the code for particular choice of prior parameters
      set.seed(100)
      example<-wdesign(P.tox=true.tox,P.eff=true.eff,
                       target.tox=0.01,target.eff=0.99,n=36,cohort=3,nsims=nsims,beta.tox=1,beta.eff=1,beta.prior=beta.prior,alpha.prior=alpha.prior,
                       Pr.tox=prior.tox,Pr.eff=prior.eff,allocation="two.best",delayed.efficacy=F,missing.efficacy=F,
                       safety.constraint=F,rate.tox=0.02,prob.tox.final=0.60,tox.theshold=0.30,prob.tox.theshold=0.95,
                       futulity=F,eff.theshold=0.2,prob.eff.theshold=0.2,rate.eff=0.02,prob.eff.final=0.70,correlation=0.2)
      result[i,j]<-example$recommendations[4] # Store the proportion of the correct regimen selection
    }else{
      result[i,j]<-0
    }
  }
  cat(i,"out of",length(step),"\n")
}
result.scenario.3<-result

par(mfrow=c(1,2),mai=c(0.80,0.80,0.5,0.5))
image2D(x=step,y=step.EFF,z=result.scenario.2,zlim=c(0.57,0.64),ylab="efficacy step",xlab="toxicity step",main="Scenario 2. No Constraints")
image2D(x=step,y=step.EFF,z=result.scenario.3,zlim=c(0.80,0.95),ylab="efficacy step",xlab="toxicity step",main="Scenario 3. No Constraints")
