# Supplementary material for: A flexible design for advanced Phase I/II clinical trials with continuous efficacy endpoints
Source: Biom J. 2019 Jul 12;61(6):1477–92. doi: 10.1002/bimj.201800313 (PMC6899762; doi:10.1002/bimj.201800313)
Supplement: Supplementary file 1 — Supporting Information [file BIMJ-61-1477-s002.zip › Codes/Figure-1-Logistic-Transformation.R]

logit<-function(x,a=1,b=0){
  y<-exp(-a*x+b)/(1+exp(-a*x+b))
  return(y)
}

X<-seq(-6,6,0.1)
par(mai=c(0.8,0.9,0.3,0.3))
plot(X,logit(x=X,a=1,b=0),type="l",lty=3,main="Logistic Transformation",xlab=expression(paste(xi)),ylab=expression(paste(T(xi))))
lines(X,logit(x=X,a=1,b=-4.6),lty=2)
lines(X,logit(x=X,a=1.5,b=-4.6),lwd=2)
